# Supplementary material for: Loss of maturity and homeostatic functions in Tuberous Sclerosis Complex-derived astrocytes
Source: Front Cell Neurosci. 2023 Nov 28;17:1284394. doi: 10.3389/fncel.2023.1284394 (PMC10713821; doi:10.3389/fncel.2023.1284394)
Supplement: Supplementary file 1 [file Table_1.XLSX]

## Sheet: ST1 patient infor
	SN-seq
	ID	Group	Gender	Age (y)	Mutation (gene)
	1	Control	F	0.167	NA
	2	Control	M	15	NA
	3	Control	F	2	NA
	4	Control	M	13	NA
	5	Control	F	17	NA
	6	Control	M	10	NA
	7	TSC	M	13	TSC2
	8	TSC	M	2	TSC2
	9	TSC	M	2	TSC2
	10	TSC	M	2	TSC2
	11	TSC	M	5	TSC2
	12	TSC	M	0.67	TSC2
	13	TSC	F	8	TSC2
	14	TSC	F	9	TSC2
	15	TSC	F	17	TSC2
	16	TSC	M	3	TSC2
	17	TSC	F	0.834	TSC2
	Cohort statistics
	Sample	n#	Age (Y)	Range	Age STDEV	Gender (%M/%F)
	Control	6	9.52783	0,17-17	6.35545	50/50
	TSC	11	5.68218	0,67 - 17	5.1785	63/37
	qPCR
	T#	Mutation	Gene	Mutation	Age	Gender
	T1	c.2525del	TSC2	Frameshift	17	F
	T2	Del exon 14 - 41	TSC2	Frameshift	3	M
	T3	c.5238_5255del18	TSC2	Missense (del)	5	M
	T4	c.163C>T	TSC1	Stop-gain	26	F
	T5	c.5161-1G>A	TSC2	Missense (subs + del)	3	M
		+ somatic c.2828_2829delGA
	C1	N.A.	N.A.	N.A.	N.A.	N.A.
	C2	N.A.	N.A.	N.A.	N.A.	N.A.
	C3	N.A.	N.A.	N.A.	N.A.	N.A.
	C4	N.A.	N.A.	N.A.	N.A.	N.A.
	Cohort statistics
	n	Age Range TSC (years)	Median Age TSC (years)	STDEV age TSC	Gender TSC (%M/F)
	5;4	3-26	10.8	10.3053	60/40
	Glutamate
	T#	Mutation	Gene	Mutation	Age	Gender
	T1	c.2525del	TSC2	Frameshift	17	F
	T2	Del exon 14 - 41	TSC2	Frameshift	3	M
	T6	c.1372C>T	TSC2	Missense	3	M
	T7	N.A.	TSC2	N.A.	1	F
	C1	N.A.	N.A.	N.A.	N.A.	N.A.
	C4	N.A.	N.A.	N.A.	N.A.	N.A.
	Cohort statistics
	n	Range (Age)	Median Age TSC (years)	STDEV	Gender %M/F
	4;2	1-17	6	6.40312	50/50
	Phagcytosis
	#	Mutation	Gene	Mutation	Age	Gender
	T1	c.2525del	TSC2	Frameshift	17	F
	T2	Del exon 14 - 41	TSC2	Frameshift	3	M
	T6	c.1372C>T	TSC2	Missense	3	M
	C1	N.A.	N.A.	N.A.	N.A.	N.A.
	C3	N.A.	N.A.	N.A.	N.A.	N.A.
	C4	N.A.	N.A.	N.A.	N.A.	N.A.
	Cohort statistics
	n	Range (Age)	Median Age TSC (years)	STDEV	Gender %M/F
	3;3	1-17	7.66667	6.59966	66/33
