# Supplementary material for: Loss of maturity and homeostatic functions in Tuberous Sclerosis Complex-derived astrocytes
Source: Front Cell Neurosci. 2023 Nov 28;17:1284394. doi: 10.3389/fncel.2023.1284394 (PMC10713821; doi:10.3389/fncel.2023.1284394)
Supplement: Supplementary file 2 [file Table_2.XLSX]

## Sheet: Primers
Gene	Primer	Sequence
AQP4	h_AQP4_F	GGAAATTGGGAAAACCATTG
	h_AQP4_R	GACATACTCATAAAGGCCACCAG
C3	h_C3_F	CCTGAAGATAGAGGGTGACCA
	h_C3_R	CCACCACGTCCCAGATCTTA
EAAT1	h_EAAT1_F	TTCCTGGGGAACTTCTGATG
	h_EAAT1_R	CCATCTTCCCTGATGCCTTA
EAAT2	h_EAAT2_F	GACCATGGCATCTACGGAAG
	h_EAAT2_R	CTGAGCCAAGATGACTGTCG
EZR	h_EZR_F	CGGCTGATCCCTCAAAGAGTG
	h_EZR_R	TTTGAGCATCCCACGGTGTT
GAS6	h_GAS6_F	ACGACCCCGAGACGGATTAT
	h_GAS6_R	GGCGAAGCCTGAGTTTTTGG
GFAPα	h_GFAPalpha_F	CCCACTCTGCTTTGACTGAGC
	h_GFAPalpha_R	CCTTCTTCGGCCTTAGAGGG
GFAPpan	h_GFAPpan_F	GCCACCTACAGGAAGCTGCT
	h_GFAPpan_R	GGGAATGGTGATCCGGTTCT
GLUL	h_GLUL_F	TGGACAGTGAGCCCAAGT
	h_GLUL_R	CAGCAGGCACGAGATACA
GULP1	h_GULP1_F	TAGATGAGATGCAGGAGGGGT
	h_GULP1_R	GCACCTACTGTCTAACGGGT
GRIA1	h_GRIA1_F	CTGAACGAGCAGGGGCTTTT
	h_GRIA1_R	GAGCGCTTGTCTTGTCCTTG
MEGF10	h_MEGF10_F	TGAGACGTTCCTCTTTCCCG
	h_MEGF10_R	CTGAAGAACAACCCAGGTCC
NDRG2	h_NDRG2_F	TGTCTATGGCACCCCCAAAC
	h_NDRG2_R	TGGCTGGAAGCAAGATTTATAGTTG
S100b	h_S100b_F	GGAAGGGGTGAGACAAGGA
	h_S100b_R	GGTGGAAAACGTCGATGAG
SNRPD3	h_SNRPD3_F	ATACAGAGATGGCCGAGTGG
	h_SNRPD3_R	TAACATGGGTGCGTTCTTCA
VIM	h_VIM_F	CGTACGTCAGCAATATGAAAGTGTG
	h_VIM_R	TCAGAGAGGTCAGCAAACTTGGA
MERKT	h_MERKT_F	TTATCCCTGCACACGGTTGG
	h_MERKT_R	TGAGCACAGGATCTGCGTTG
VIM	h_VIM_F	CGTACGTCAGCAATATGAAAGTGTG
	h_VIM_R	TCAGAGAGGTCAGCAAACTTGGA

## Sheet: Antibodies
Target	Target Size	Company	Cat. #	Host Species	Dilution	RRID
AQP4	36 kDa	Cell Signalling	59678	Rabbit	1:500	AB_2799571
VIM	54 kDa	DAKO	M0725	Mouse	1:1000	AB_10013485
GFAP	50 kDa	DAKO	Z0334	Rabbit	1:2000	AB_10013382
EAAT1	58 kDa	Protein tech	20785-1-AP	Rabbit	1:1000	AB_2878738
EAAT2	65 kDa	Protein tech	22515-1-AP	Rabbit	1:1000	AB_2879112
GLUL	42 kDa	BD Biosciences	610517	Mouse	1:5000	AB_397879
NDRG2	41 kDa	Sigma	HPA002896	Rabbit	1:1000	AB_1079459
β-ACTIN	43 kDa	Sigma	# A5441	mouse	1:50k	AB_476744
MEGF10	110 kDa	LSBio	LS‑C668447	Rabbit	1:1000	N.A.
NeuN	-	Millipore	MAB3777x	mouse	1:1890	N.A.
Anti-mouse IgG, HRP-linked Antibody	-	Cell Signalling	7076S	Horse	1:2500 or 1:12500	AB_330924
Anti-rabbit IgG, HRP-linked Antibody	-	Cell Signalling	7074S	Goat	1:2500 or 1:12500	AB_2099233

## Sheet: Reagents
Cytokines	Manufactorer	Cat. #
hFGF-basic (FGF2; 154 a.a.)	Peprotech	100-18B
hCNTF	Peprotech	450-13
hBMP4	Peprotech	AF-120-05ET
hHBEGF	Peprotech	100-47
TNFα	Peprotech	300-01A
IL-1β	Peprotech	200-01B
IL-1α	Peprotech	200-01A
C1q	Merck	204876
Cultureware	Company	Cat. #
DMEM/F-12	Gibco	11320033
DPBS, no calcium, no magnesium	Gibco	14080048
BrainPhys™ Neuronal Medium	StemCell	#05790
Matrigel Basement Membrane Matrix	Corning	356234
DPBS, calcium, magnesium	Gibco	14040133
Papain	Worthington	PAPL
Supplements	Company	Cat. #
MEM Non-Essential Amino Acids Solution (100X)	Gibco	11140050
N-Acetyl-L-cysteine	CarlRoth	4126.1
L-glutamic acid	Sigma	G1251-100G
Rapamycin	medchem express	HY-10219
B-27™ Supplement (50X)	Gibco	17504044
N2	Gibco	17502048
Sodium Pyruvate (100 mM)	Gibco	11360070
Glutamax	Gibco	35050061
Glutamine	Gibco	11140050
Kits	Company	Cat. #
Glutamine/Glutamate-Glo™ Assay (1000 reactions)	Promega	J8022
Syn-PER™ Synaptic Protein Extraction Reagent	Thermo	87793
Misc	Company	Cat. #
Rapamycin	MedChemExpress	HY-10219
Calcein AM	Biolegend	425201
GlycoBlue™ Coprecipitant	Thermo Fisher	AM9516
Trizol	Invitrogen	15596026
pHrodo Red, succinimidyl ester	Invitrogen	P36600
BCA assay	Pierce	23225
4x LDS loading buffer	Novex	NP0007
Protease Inhibitor cocktail set III	Millipore	539134-1SET
PhosSTOP	Roche	4906837001
Restore™ PLUS Western Blot Stripping Buffer	Invitrogen	46430
