# Supplementary material for: Loss of maturity and homeostatic functions in Tuberous Sclerosis Complex-derived astrocytes
Source: Front Cell Neurosci. 2023 Nov 28;17:1284394. doi: 10.3389/fncel.2023.1284394 (PMC10713821; doi:10.3389/fncel.2023.1284394)
Supplement: Supplementary file 3 [file Table_3.XLSX]

## Sheet: Table
Fold change table (qPCR)		TSC NT	TSC A1	TSC A2		Fold change table (qPCR)		TSC NT	TSC A1	TSC A2		Fold change table (qPCR)		TSC NT	TSC A1	TSC A2
Maturity		v.s.	v.s.	v.s.		Glutamate		v.s.	v.s.	v.s.		Phagocytosis		v.s.	v.s.	v.s.
		Control NT	Control A1	Control A2				Control NT	Control A1	Control A2				Control NT	Control A1	Control A2
	exact pvalue	<0,0001	<0,0001	<0,0001			exact pvalue	0.0002	<0,0001	0.0011			exact pvalue	0.0003	0.0005	0.0012
NDRG2	fold change	0.0236104	0.0288034	0.034014		SLC1A3	fold change	0.0709029	0.0376946	0.0337258		MEGF10	fold change	0.0744378	0.237686	0.261327
	log2 fold change	-5.40444	-5.11762	-4.87773			log2 fold change	-3.81801	-4.7295	-4.89			log2 fold change	-3.74782	-2.07287	-1.93607
	exact pvalue	0.0002	<0,0001	0.0003			exact pvalue	0.0003	0.0095	0.0003			exact pvalue	0.1649	0.3132	0.122
GFAPpan	fold change	2.54744e-05	6.61911e-05	0.000849764		SLC1A2	fold change	0.00838353	0.00816369	0.0111215		MERKT	fold change	1.79038	0.656818	0.430122
	log2 fold change	-15.2606	-13.883	-10.2007			log2 fold change	-6.89823	-6.93656	-6.4905			log2 fold change	0.840264	-0.606434	-1.21718
	exact pvalue	<0,0001	<0,0001	<0,0001			exact pvalue	0.025	0.0012	0.0434			exact pvalue	0.0085	0.0418	0.1416
GFAPa	fold change	5.09808e-05	0.000169149	0.00131278		GLUL	fold change	0.380524	0.213943	0.265401		GAS6	fold change	0.204356	0.313219	0.399332
	log2 fold change	-14.2597	-12.5294	-9.57316			log2 fold change	-1.39394	-2.2247	-1.91376			log2 fold change	-2.29084	-1.67475	-1.32434
	exact pvalue	0.0003	0.0002	0.0002			exact pvalue	0.0002	0.0021	0.0025			exact pvalue	<0,0001	<0,0001	0.0003
S100B	fold change	0.00108917	0.00142156	0.00736515		GRIA1	fold change	0.0274285	0.0496425	0.0772525		SPARCL1	fold change	0.00560072	0.00477465	0.00912689
	log2 fold change	-9.84255	-9.45831	-7.08507			log2 fold change	-5.18818	-4.33228	-3.69427			log2 fold change	-7.48017	-7.71039	-6.77566
	exact pvalue	0.4807	0.4234	0.6058			exact pvalue	<0,0001	0.0005	0.0044
VIM	fold change	1.42035	1.78746	1.76327		EZR	fold change	0.191809	0.354308	0.432959
	log2 fold change	0.506246	0.837913	0.818252			log2 fold change	-2.38226	-1.49692	-1.2077
	exact pvalue	0.0002	0.0002	<0,0001
AQP4	fold change	0.000743889	0.000210797	0.00193716
	log2 fold change	-10.3926	-12.2119	-9.01184
Raw Values (qPCR)	Control NT			TSC NT			Control A1			TSC A1			Control A2			TSC A2
Figure 1	Mean	SD	N	Mean	SD	N	Mean	SD	N	Mean	SD	N	Mean	SD	N	Mean	SD	N
GFAPpan	7.92926	7.34179	8	0.000201993	0.000142362	8	1.11131	1.47157	8	7.35587e-05	4.19196e-05	8	0.299895	0.407302	7	0.00025484	0.000437824	8
GFAPa	70.2595	61.1533	8	0.00358189	0.00370292	8	13.3321	18.1401	8	0.00225512	0.00233444	9	3.61382	4.50784	7	0.00474414	0.00817979	8
VIM	69.9852	31.7385	8	99.4035	71.3697	9	43.2368	26.2578	8	77.2842	69.9948	9	33.7292	19.4538	8	59.4736	59.2849	9
NDRG2	0.0785539	0.0679263	8	0.00185469	0.00195651	9	0.034489	0.0330648	8	0.000925816	0.000895522	9	0.0261398	0.0194867	8	0.000889117	0.000816504	10
S100B	0.503462	0.250478	7	0.000548358	0.000788655	8	0.113337	0.0467158	7	0.000161115	0.000224112	9	0.115371	0.0517608	7	0.000849728	0.00120315	9
AQP4	0.232049	0.205622	7	0.000172619	0.000161734	9	0.135586	0.159086	8	2.85812e-05	2.60691e-05	8	0.0614199	0.0483207	8	0.00011898	0.000121464	10
Figure 2	Mean	SD	N	Mean	SD	N	Mean	SD	N	Mean	SD	N	Mean	SD	N	Mean	SD	N
EAAT1	0.372202	0.253872	8	0.0263902	0.0340838	10	0.281937	0.167625	8	0.0106275	0.00772333	10	0.217004	0.130965	8	0.00731863	0.00535787	8
EAAT2	0.0452722	0.0375886	8	0.000379541	0.000462971	7	0.0182887	0.018219	8	0.000149303	9.90852e-05	8	0.0168084	0.0130876	8	0.000186935	6.48938e-05	7
EZR	1.52596	0.622601	8	0.292692	0.0814939	10	0.741396	0.319411	8	0.262683	0.146978	10	0.600995	0.249044	8	0.260206	0.15371	10
GLUL	0.323386	0.201046	7	0.123056	0.123996	10	0.32072	0.289052	7	0.0686157	0.0382648	10	0.294481	0.243544	8	0.0781554	0.0521403	10
GRIA1	0.0707056	0.0586143	8	0.00193935	0.00149952	8	0.0192581	0.0210793	7	0.000956018	0.00113245	9	0.0145645	0.0138048	8	0.00112514	0.000969813	9
Figure 3	Mean	SD	N	Mean	SD	N	Mean	SD	N	Mean	SD	N	Mean	SD	N	Mean	SD	N
MERTK	0.0200985	0.0281917	7	0.0359838	0.0238918	7	0.00593494	0.00442983	6	0.00389818	0.00364689	10	0.0107419	0.0096194	8	0.00462035	0.00420647	10
MEGF10	0.0615853	0.0317208	7	0.00458427	0.0021272	8	0.0271034	0.0131536	8	0.0064421	0.00590481	10	0.0203275	0.00748362	7	0.00531211	0.00420229	7
GAS6	0.616704	0.556084	8	0.126027	0.0529979	10	0.231173	0.159369	7	0.072408	0.0502139	9	0.18106	0.126381	7	0.072303	0.0564148	9
SPARCL1	0.229703	0.171061	8	0.0012865	0.00111499	9	0.203053	0.147564	8	0.000969509	0.00061375	9	0.144212	0.0870495	8	0.00131621	0.00143145	7
Glutmate clearance values. Plotted data indicated the calcein-corrected relative light units of the detection method. The measured analyte is the concentration of glutamate in the media.NT = non-treated. A1 , A2 are stimulation conditions.
	Mean	SD	N			TSC NT	TSC A1	TSC A2
Control NT	0.62	0.145831	4			v.s.	v.s.	v.s.
Control A1	0.685	0.299611	4		24H	Control NT	Control A1	Control A2
Control A2	0.88	0.27117	4		exact pvalue	0.004	0.004	0.0283
TSC NT	1.32125	0.227058	8		fold change	2.13105	1.9635	1.62926
TSC A1	1.345	0.300618	8		log2 fold change	1.09156	0.97343	0.704218
TSC A2	1.43375	0.26683	8
Phagocytosis values of 24 h and 24h + rapamycin. Value represents red mean intensity. +R indicated the addition of rapamycin, NT = non-treated. A1 , A2 are stimulation conditions.
Sample	Mean	SD	N			TSC NT	TSC A1	TSC A2
Control NT	1.19098	0.322462	5			vs,	vs,	vs,
Control A1	2.21278	0.734537	5		24H	Control NT	Control A1	Control A2
Control A2	2.51523	1.06335	5		exact pvalue	0.0043	0.0043	0.0043
Control NT +R	0.895625	0.178796	5		fold change	0.401108	0.237404	0.221147
Control A1 + R	1.97976	0.596037	5		log2 fold change	-1.31794	-2.07458	-2.17693
Control A2 + R	2.20755	0.507104	5
TSC NT	0.47771	0.0725105	6			TSC NT	TSC A1	TSC A2
TSC A1	0.525323	0.0568357	6			vs,	vs,	vs,
TSC A2	0.556235	0.0554747	6		24H + rapamycin	Control NT	Control A1	Control A2
TSC NT + R	0.419383	0.0960628	6		exact pvalue	0.0043	0.0043	0.0043
TSC A1 + R	0.488665	0.0957625	6		fold change	0.468257	0.24683	0.233746
TSC A2 + R	0.516006	0.0786353	6		log2 fold change	-1.09463	-2.01841	-2.09698
