# Supplementary material for: Loss of maturity and homeostatic functions in Tuberous Sclerosis Complex-derived astrocytes
Source: Front Cell Neurosci. 2023 Nov 28;17:1284394. doi: 10.3389/fncel.2023.1284394 (PMC10713821; doi:10.3389/fncel.2023.1284394)
Supplement: Supplementary file 4 [file Table_4.XLSX]

## Sheet: ST4
Top 10 upregulated genes
		baseMean	log2FoldChange	padj
IFNG-AS1	14.2367		9.26287	0.03988152
LURAP1L-AS1	9.53081		8.79663	4.73E-07
CD2	8.96492		8.60345	0.03531728
EMB	10.7702		8.3165	6.83E-09
LINC00861	7.89161		8.13582	1.53E-06
AL359091.1	5.78126		8.10655	4.95E-05
IKZF1	26.4854		8.01745	1.64E-07
IL7R	10.8175		7.60192	0.00020155
SLAMF6	9.89301		7.5833	0.00018733
CCL5	12.6808		7.5401	5.66E-05
Top 10 downregulated genes
		baseMean	log2FoldChange	padj
OLFM1		16.0838	-4.83347	0.00511739
HSP90AB1		27.3145	-4.81229	0.00208426
NR4A2		29.2648	-4.53651	3.18E-05
TBX3		4.1427	-4.3027	0.00458287
MYORG		9.11689	-4.18801	4.93E-07
MRPL41		7.54247	-4.18778	2.08E-06
NDUFA4L2		4.3452	-4.04433	0.01013461
HSPA1A		46.1741	-4.00726	0.00059795
TFRC		137.367	-3.82674	2.40E-06
MSX1		3.58389	-3.81572	0.0001079
