# Supplementary material for: Loss of maturity and homeostatic functions in Tuberous Sclerosis Complex-derived astrocytes
Source: Front Cell Neurosci. 2023 Nov 28;17:1284394. doi: 10.3389/fncel.2023.1284394 (PMC10713821; doi:10.3389/fncel.2023.1284394)
Supplement: Supplementary file 5 [file Table_5.XLSX]

## Sheet: ST 5
Gene Ontology – Molecular function
ID	Description	GeneRatio	p.adjust
GO:0003735	structural constituent of ribosome	33/1236	7.87E-05
GO:0031625	ubiquitin protein ligase binding	42/1236	0.00183752014624317
GO:0017124	SH3 domain binding	23/1236	0.00183752014624317
GO:0005216	monoatomic ion channel activity	54/1236	0.00183752014624317
GO:0046873	metal ion transmembrane transporter activity	54/1236	0.00183752014624317
GO:0044389	ubiquitin-like protein ligase binding	43/1236	0.00183752014624317
GO:0030246	carbohydrate binding	38/1236	0.0022585231615805
GO:0030695	GTPase regulator activity	58/1236	0.00282783569585047
GO:0060589	nucleoside-triphosphatase regulator activity	58/1236	0.00282783569585047
GO:0015267	channel activity	56/1236	0.00285916903602604
Gene Ontology – Biological process
ID	Description	GeneRatio	p.adjust
GO:0001505	regulation of neurotransmitter levels	32/1216	5.08E-09
GO:1903037	regulation of leukocyte cell-cell adhesion	60/1216	8.64E-07
GO:0050804	modulation of chemical synaptic transmission	68/1216	8.79E-07
GO:0099177	regulation of trans-synaptic signaling	68/1216	9.52E-07
GO:0042063	gliogenesis	51/1216	2.30E-06
GO:0010001	glial cell differentiation	41/1216	1.06E-05
GO:0001819	positive regulation of cytokine production	65/1216	1.65E-05
GO:0007272	ensheathment of neurons	29/1216	1.65E-05
GO:0008366	axon ensheathment	29/1216	1.68E-05
GO:0006816	calcium ion transport	61/1216	0.00050056
